# Supplementary material for: Iatrogenic Hallux Varus in a Patient with Rheumatoid Arthritis
Source: Healthcare (Basel). 2025 Jan 21;13(3):217. doi: 10.3390/healthcare13030217 (PMC11817015; doi:10.3390/healthcare13030217)
Supplement: Supplementary file 1 [file healthcare-13-00217-s001.zip]

Archive with 1 entries (1 files):
- healthcare-3396764-supplementary.pdf
